# Supplementary material for: Single-cell transcriptomic profiling reveals immune cell heterogeneity in acute myeloid leukaemia peripheral blood mononuclear cells after chemotherapy
Source: Cell Oncol (Dordr). 2023 Aug 24;47(1):97–112. doi: 10.1007/s13402-023-00853-2 (PMC10899424; doi:10.1007/s13402-023-00853-2)
Supplement: Supplementary file 11 — Supplementary file11 (XLSX 10.5 KB) [file 13402_2023_853_MOESM11_ESM.xlsx]

## Sheet: Supplementary_Table1_modify
Patient	AML1	AML2	AML3	AML3B	AML4	AML5	H2-7
Age	54	45	33	33	34	45	26-37
Gender	M	M	F	F	F	F	3F&3M
Risk grade	High	High	Low	Low	Low	Medium	-
Mutant	TP53	DNMT3A, KRAS, NPM1	CEBPA	CEBPA	dupMLL, EV11	NMP1, ETV6,IDH2,DNMT3A	-
Therapy (chemotherapy regimens)	AZA+AraC	AZA+AraC	DA	DA	IA Hemiallogeneic hematopoietic stem cell transplanation	HEAG	-
Sample status	Immune convalescence	Myelosuppression stage, concurrent infection	Recovery phase	Myelosuppression stage		Myelosuppression stage	Healthy
