# Supplementary material for: Single-cell transcriptomic profiling reveals immune cell heterogeneity in acute myeloid leukaemia peripheral blood mononuclear cells after chemotherapy
Source: Cell Oncol (Dordr). 2023 Aug 24;47(1):97–112. doi: 10.1007/s13402-023-00853-2 (PMC10899424; doi:10.1007/s13402-023-00853-2)
Supplement: Supplementary file 12 — Supplementary file12 (CSV 1 KB) [file 13402_2023_853_MOESM12_ESM.csv]

sample	min.cells	low.thresholds_nGene	high.thresholds_nGene	high.thresholds_percent.mito	high.thresholds_percent.HB	gene_number	cell_number	nGene_median	gene_number_filtered	cell_number_filtered	nGene_median_filtered
H2	3	200	5500	15	5	33694	8858	2347	19285	7793	2385
H3	3	200	5500	15	5	33694	17055	1807	20214	14081	1841
H4	3	200	5500	15	5	33694	6705	1776	18325	6164	1795
H5	3	200	5500	15	5	33694	7292	1874	18163	6871	1880
H6	3	200	5500	15	5	33694	5909	1683	17146	5577	1692
H7	3	200	5500	15	5	33694	4813	1960	17637	4464	1976
AML1	3	200	5500	15	5	33694	2367	3095	17796	1936	2906
AML2	3	200	5500	15	5	33694	11149	1718	18577	9539	1766
AML3	3	200	5500	15	5	33694	7203	1041	17721	5219	1682
AML3B	3	200	5500	15	5	33694	14223	1918	19047	12598	1929
AML4	3	200	5500	15	5	33694	12339	1553	18858	11041	1568
AML5	3	200	5500	15	5	33694	7013	2179	18408	6489	2189
