# Supplementary material for: Single-cell transcriptomic profiling reveals immune cell heterogeneity in acute myeloid leukaemia peripheral blood mononuclear cells after chemotherapy
Source: Cell Oncol (Dordr). 2023 Aug 24;47(1):97–112. doi: 10.1007/s13402-023-00853-2 (PMC10899424; doi:10.1007/s13402-023-00853-2)
Supplement: Supplementary file 13 — Supplementary file13 (CSV 2 KB) [file 13402_2023_853_MOESM13_ESM.csv]

Sample_Name	Estimated.Number.of.Cells	Mean.Reads.per.Cell	Median.Genes.per Cell	Number.of.Reads	Valid.Barcodes	Sequencing.Saturation	Q30.Bases.in.RNA.Read	Reads.Mapped.to.Genome	Reads.Mapped.Confidently.to.Exonic.Regions	Reads.Mapped.Confidently.to.Transcriptome	Fraction.Reads.in.Cells	Total Genes.Detected	Median.UMI.Counts.per.Cell
H2	8,858	85,971	2,347	761,532,471	97.10%	77.30%	90.40%	94.50%	52.00%	47.30%	87.80%	22,084	7,565
H3	17,055	70,990	1,807	1,210,736,508	97.90%	77.50%	91.00%	95.80%	51.10%	46.90%	90.20%	22,900	5,668
H4	6,705	68,641	1,776	460,241,772	97.50%	77.20%	91.50%	96.40%	57.20%	52.80%	80.30%	21,187	5,255
H5	7,292	70,564	1,874	514,557,597	97.40%	81.90%	91.80%	95.70%	58.20%	53.80%	91.20%	21,020	5,419
H6	5,909	67,848	1,683	400,916,643	97.50%	82.60%	91.80%	95.70%	56.00%	51.60%	90.90%	19,959	4,941
H7	4,813	70,506	1,960	339,348,609	97.90%	77.30%	92.00%	95.00%	55.00%	50.80%	88.30%	20,482	6,477
AML1	2,367	111,571	3,095	264,090,080	97.80%	69.90%	88.60%	94.60%	55.30%	51.10%	90.80%	20,597	10,864
AML2	11,149	58,420	1,718	651,329,206	98.10%	68.70%	90.60%	94.60%	55.30%	51.70%	88.80%	21,500	7,366
AML3	7,203	90,364	1,042	650,892,059	97.70%	78.40%	90.20%	94.90%	59.90%	56.70%	92.30%	20,459	7,406
AML3B	14,223	68,682	1,918	976,867,969	97.80%	72.80%	92.50%	96.40%	51.30%	46.90%	92.30%	21,775	7,488
AML4	12,339	66,443	1,554	819,846,694	97.60%	83.20%	91.70%	95.40%	53.60%	49.30%	90.20%	21,643	4,001
AML5	7,013	69,059	2,179	484,315,848	97.90%	75.10%	91.90%	95.50%	55.10%	50.90%	91.90%	21,201	6,301
