# Supplementary material for: Single-cell transcriptomic profiling reveals immune cell heterogeneity in acute myeloid leukaemia peripheral blood mononuclear cells after chemotherapy
Source: Cell Oncol (Dordr). 2023 Aug 24;47(1):97–112. doi: 10.1007/s13402-023-00853-2 (PMC10899424; doi:10.1007/s13402-023-00853-2)
Supplement: Supplementary file 14 — Supplementary file14 (CSV 1 KB) [file 13402_2023_853_MOESM14_ESM.csv]

Cluster	H2	H3	H4	H5	H6	H7	AML1	AML2	AML3	AML3B	AML4	AML5
CD4_T	1790	3416	2184	1822	2114	1916	410	1470	1444	10365	1394	2297
CD8_T	2638	5893	1649	2855	2089	902	184	709	846	1550	4562	2930
Pro_T	32	71	53	35	27	35	37	159	103	59	64	141
NK	431	1081	564	706	651	174	28	27	78	46	300	309
B	337	1408	322	636	323	259	29	7	20	68	2454	262
Plasma	11	17	132	30	16	10	8	13	4	4	50	190
CD14_Mono	1522	1580	795	431	197	761	190	5781	2294	332	1445	146
CD16_Mono	126	209	144	43	15	64	15	13	50	20	270	4
Mono_DCs	64	139	58	38	12	57	146	55	39	17	188	5
pDC	21	54	15	13	7	13	2	1	0	0	43	0
Megakaryocyte	755	96	129	195	86	181	169	1161	89	10	125	20
HSC_Prog	12	37	16	16	1	8	597	16	7	12	22	48
GMP	2	11	37	9	9	4	77	110	4	24	16	37
Undefined	52	69	66	42	30	80	44	17	241	91	108	100
